# Supplementary material for: The Effect of Different Nanomaterials Additions in Clay-Based Composites on Electromagnetic Transmission
Source: Materials (Basel). 2022 Jul 22;15(15):5115. doi: 10.3390/ma15155115 (PMC9330469; doi:10.3390/ma15155115)
Supplement: Supplementary file 1 [file materials-15-05115-s001.zip]

Archive with 1 entries (1 files):
- materials-1799119-supplementary.pdf
